# Supplementary material for: Discovery tools: How powerful new scientific methods and instruments emerge and catalyze innovation
Source: PNAS Nexus. 2026 Apr 9;5(4):pgag107. doi: 10.1093/pnasnexus/pgag107 (PMC13108597; doi:10.1093/pnasnexus/pgag107)
Supplement: pgag107_Supplementary_Data [file pgag107_supplementary_data.zip]

Archive with 2 entries (2 files):
- PNASNEXUS-PNASNEXUS-2025-01208R-s01.xlsx
- PNASNEXUS-PNASNEXUS-2025-01208R-s02.pdf
