# Supplementary material for: Discovery tools: How powerful new scientific methods and instruments emerge and catalyze innovation
Source: PNAS Nexus. 2026 Apr 9;5(4):pgag107. doi: 10.1093/pnasnexus/pgag107 (PMC13108597; doi:10.1093/pnasnexus/pgag107)
Supplement: pgag107_Supplementary_Data [file pgag107_supplementary_data.zip › PNASNEXUS-PNASNEXUS-2025-01208R-s01.xlsx]

## Sheet: discoveries
Discovery	Discovery is a new method or tool, 1 Yes, 0 No	Observation used to make the discovery, 1 Yes, 0 No	Experimentation used to make the discovery, 1 Yes, 0 No	Testing of hypothesis used to make the discovery, 1 Yes, 0 No	Discoverer has interdisciplinary degrees, 1 Yes, 0 No	Education of discoverer in year of discovery (level completed), 1 Professor, 2 PhD/Postdoc (MD), 3 Masters, 4 Bachelors, 5 Secondary School (or apprenticeship), 6 No formal education completed	Top 50 ranked university, 1 Yes, 0 No	Region of the world in which discovery was made, 1 North America, 2 Europe, 3 Central Asia, 4 Latin America & Caribbean, 5 East Asia & Pacific, 6 Middle East & North Africa, 7 South Asia, 8 Sub-Saharan Africa	Age of scientist(s) at time of discovery
Laws of chemical dynamics and osmotic pressure	0	1	1	1	1	1	0	2	32
Serum therapy	0	1	1	1	0	2	0	2	36
X-rays	1	1	1	1	1	1	0	2	50
Sugar and purine syntheses	0	1	1	1	0	2	0	2	25
Combating malaria	0	1	1	1	1	2	0	7	40
Influence of magnetism upon radiation phenomena	0	1	1	1	1	1	0	2	35
Electrolytic theory of dissociation	0	1	1	1	1	3	0	2	24
Light radiation treatment	0	1	1	1	0	2	0	2	35
Spontaneous radioactivity	0	1	1	1	1	1	0	2	38
Inert gaseous elements	0	1	1	1	1	1	1	2	42
Physiology of digestion	0	1	1	1	1	1	0	2	48
Density of gases and discovery of argon	0	1	1	1	0	1	0	2	52
Organic dyes and hydroaromatic compounds	0	1	1	1	0	1	0	2	30
Tuberculosis bacterium	0	1	1	1	0	2	0	2	39
Cathode rays	1	1	1	1	0	2	0	2	31
Isolation of the element fluorine	0	1	1	1	1	1	0	2	34
Structure of the nervous system	0	1	1	1	0	2	0	2	32.5
Electron	0	1	1	1	0	1	1	2	41
Cell-free fermentation	0	1	1	1	0	1	0	2	37
Causative agent of malaria	0	1	1	1	0	1	0	2	44
Interferometer for measuring speed of light	1	1	1	1	0	1	0	1	29
Chemistry of radioactive substances	0	1	1	1	1	1	1	1	28
Disintegration of chemical elements	0	1	1	1	1	1	1	1	31
Immunity	0	1	1	1	1	1	0	2	39.5
Method for color photography	0	1	1	1	0	1	0	2	46
Chemical equilibria and rates of reaction	0	1	1	1	0	1	0	2	31
Catalysis	0	1	1	1	0	1	0	2	41
Function and surgery of thyroid gland	1	1	1	1	0	1	0	2	42
Wireless telegraphy	0	1	1	1	0	1	0	2	34.5
Alicyclic compounds	0	1	1	1	0	1	0	2	37
Composition of nucleic acids	0	1	1	1	0	1	0	2	44
Equation of state for gases and liquids	0	1	0	1	1	2	0	2	36
Elements radium and polonium and isolation of radium	0	1	1	1	1	1	0	2	43
Dioptrics of the eye	0	1	1	1	0	2	0	2	28
Laws governing the radiation of heat	0	1	1	1	0	2	0	2	29
Method for combining basic into complex organic compounds (Grignard reagent)	1	1	1	1	1	4	0	2	29
Method of hydrogenation by catalysis	1	1	1	1	0	1	0	2	43
Method for transplantation of blood vessels and organs	1	1	1	1	1	2	0	2	29
Invention of solar valve	0	1	1	1	0	4	0	2	38
Linkage of atoms in molecules	0	1	1	0	0	1	0	2	27
Anaphylaxis	0	1	1	1	1	1	0	2	52
Liquid helium	0	1	1	1	0	1	0	2	55
Superconductivity	0	1	1	1	0	1	0	2	58
Methods for determining atomic masses	1	1	1	1	1	1	1	1	36
Physiology of the vestibular apparatus	0	1	1	1	0	2	0	2	29
Diffraction of X-rays by crystals	1	1	1	1	1	2	0	2	33
Chlorophyll composition	0	1	1	1	0	1	0	2	34
Crystal structure by means of X-rays	1	1	1	1	1	1	0	2	37
Characteristic Röntgen radiation	0	1	1	1	0	2	0	2	29
Method for producing ammonia	1	1	1	1	0	1	0	2	45
Quantum theory	0	1	1	1	0	1	0	2	42
Immunity factors of blood serum	0	1	1	1	0	2	0	2	26
Doppler effect in canal rays	0	1	1	1	0	1	0	2	31
Stark effect	0	1	1	1	0	1	0	2	40
Third law of thermodynamics	0	1	1	1	0	1	0	2	48
Capillary motor regulating mechanism	0	1	1	1	0	1	0	2	38
Precision measurement using anomalies in nickel steel alloys	1	1	1	1	0	2	0	2	35
Origin and nature of isotopes	0	1	1	1	0	1	0	2	36
Law of the photoelectric effect	0	1	0	1	1	2	0	2	26
Mass spectrography and isotopes	1	1	1	1	0	4	1	2	42
Physiology of the muscular system	0	1	1	1	1	2	1	2	29
Structure of atoms based on quantum theory	0	1	1	1	0	1	0	2	28
Method of micro-analysis of organic substances	1	1	1	1	0	1	0	2	43
Insulin	0	1	1	1	0	1	1	1	37.5
Elementary charge of electricity	0	1	1	1	1	1	1	1	42
Method and mechanism of electrocardiogram	1	1	1	1	0	1	0	2	43
Improved X-ray spectroscopy	1	1	1	1	0	1	0	2	30
Nature of colloids using developed ultramicroscope	0	1	1	1	0	2	0	2	37
Laws governing impact of electron on an atom	0	1	1	1	0	1	0	2	28.5
Research on disperse systems and developed the ultracentrifuge	1	1	1	1	0	1	0	2	40
Spiroptera carcinoma	0	1	1	1	0	1	0	2	46
Sedimentation equilibrium	0	1	1	1	0	1	0	2	38
Chemistry of bile acids	0	1	1	1	0	1	0	2	45
Therapeutic value of malaria inoculation	0	1	1	1	0	1	0	2	60
Compton effect	0	1	1	1	1	1	0	1	30
Development of cloud chamber	1	1	1	1	1	1	1	2	42
Constitution of sterols	0	1	1	1	1	1	0	2	50
Cause of typhus	0	1	1	1	0	1	0	6	43
Cause of the thermionic phenomenon	0	1	1	1	1	4	1	2	22
Fermentation of sugar	0	1	1	1	0	1	0	2	44.5
Antineuritic vitamin	0	1	1	0	0	2	0	2	39
Growth-stimulating vitamins	0	1	1	1	1	2	1	2	51
Wave nature of electrons	0	1	1	1	1	2	0	2	32
Constitution of haemin and chlorophyll	0	1	1	1	1	1	0	2	48
Human blood groups	0	1	1	1	0	2	0	2	33
Raman effect	0	1	1	1	0	1	0	7	40
Chemical high pressure methods	1	1	1	1	0	1	0	2	34
Nature and mode of action of the respiratory enzyme	0	1	1	1	1	1	0	2	45
Theory of atomic structure/Lewis theory of shared electrons	0	1	1	1	1	1	0	1	36
Functions of neurons	0	1	1	1	1	1	0	2	44
Development of quantum mechanics	0	1	0	1	0	2	0	2	24
Chromosome theory of heredity	0	1	1	1	1	1	1	1	44
Wave equation	0	1	0	1	0	1	0	2	39
Relativistic quantum theory	0	1	0	1	1	2	1	2	26
Heavy hydrogen	0	1	1	1	1	1	1	1	39
Liver therapy in cases of anaemia	0	1	1	1	1	1	0	1	39
Synthesis of new radioactive elements	0	1	1	1	0	2	0	2	35.5
Organizer effect in embryonic development	0	1	1	1	1	1	0	2	55
Neutron	0	1	1	1	0	2	1	2	41
Research on molecular structure using new X-ray methods	1	1	1	1	1	1	0	2	28
Chemical transmission of nerve impulses	0	1	1	1	0	2	0	2	43.5
Cosmic radiation	0	1	1	1	0	2	0	2	29
Positron	0	1	1	1	1	2	1	1	27
Carbohydrates and vitamins	0	1	1	1	0	1	0	2	43.5
Catalysis and vitamin C	0	1	1	1	1	1	0	2	39
Diffraction of electrons by crystals	0	1	1	1	1	1	0	1	40.5
Carotenoids, Vitamins B2 and B6, and chromatographic techniques	0	1	1	1	0	1	0	2	33
Sinus and aortic mechanisms in respiration	0	1	1	1	0	1	0	2	39
Radioactivity produced by neutron bombardment	0	1	1	1	0	1	0	2	33
Sex hormones	0	1	1	1	0	1	0	2	28
Polymethylenes and higher terpenes	0	1	1	1	0	1	1	2	47
Antibacterial effects of prontosil	0	1	1	1	0	1	0	2	37
Invention of cyclotron and study of artificial radioactive elements	1	1	1	1	1	1	1	1	28
Method of using isotopes as tracers	1	1	1	1	0	2	0	2	38
Vitamin K and its chemical nature	0	1	1	1	1	1	0	2	42.5
Proton's magnetic moment using newly developed molecular ray method	1	1	1	1	0	1	0	2	45
Fission of heavy nuclei	0	1	1	1	0	2	0	2	60
Differentiated functions of single nerve fibres	0	1	1	1	1	1	0	1	41
Method for recording magnetic properties of atomic nuclei	1	1	0	1	1	1	1	1	40
Fodder preservation method	1	1	1	1	1	1	0	2	37
Penicillin and its curative effect	0	1	1	0	0	2	0	2	41
Exclusion (Pauli) principle	0	1	1	1	0	1	0	2	25
Preparation of enzymes and virus proteins	0	1	1	1	1	1	1	1	36
Mutations by means of x-ray radiation	0	1	1	1	0	1	0	1	37
Invention of Bridgman pressure apparatus to produce extremely high pressures	1	1	1	1	1	3	1	1	23
Methods for producing alkaloids	1	1	1	1	0	1	0	2	31
Role of pituitary lobe in metabolism of sugar	0	1	1	1	1	1	0	4	55
Catalytic conversion of glycogen	0	1	1	1	0	2	0	1	33
Ionosphere and the Appleton layer	0	1	1	1	1	1	0	2	32
Method of electrophoresis and adsorption analysis	1	1	1	1	0	2	0	2	28
DDT as an insecticide	0	1	1	1	0	2	0	2	43
Development of Wilson cloud chamber and subsequent discoveries	1	1	1	1	0	1	1	2	35
Evidence of third law of thermodynamics	0	1	1	1	1	1	1	1	38
Leucotomy as treatment for mental illnesses	0	1	1	1	0	1	0	2	61
Functional organization of the interbrain	0	1	1	1	0	1	0	2	55
Strong force (existence of mesons)	0	1	1	1	0	3	0	5	28
Diene synthesis	0	1	1	1	0	1	0	2	39
Hormones of adrenal cortex	0	1	1	1	1	1	0	1	46.3333
Photographic method and discoveries regarding mesons	1	1	1	1	1	1	0	2	44
Transuranium elements	0	1	1	1	1	1	1	1	30.5
Yellow fever vaccine	0	1	1	1	0	2	0	1	38
Particle accelerators for studying atomic nuclei	1	1	1	1	1	1	1	2	32
Partition chromatography	1	1	1	1	1	2	0	2	29
Streptomycin (antibiotic against tuberculosis)	0	1	1	1	1	1	0	1	55
Methods for nuclear magnetic precision measurements	1	1	1	1	1	1	1	1	37.5
Macromolecular chemistry	0	1	1	1	0	1	1	2	41
Metabolism - citric acid cycle	0	1	1	1	0	2	0	2	37
Coenzyme A and its importance for intermediary metabolism	0	1	1	1	1	2	1	1	47
Phase contrast microscope	1	1	1	1	1	1	0	2	42
Nature of the chemical bond	0	1	1	1	1	1	1	1	38
Cultivation of poliomyelitis viruses in tissue culture	0	1	1	1	1	2	0	1	31.6667
Statistical interpretation of quantum mechanics	0	1	0	0	0	1	0	2	43
Coincidence method	1	1	1	1	0	1	0	2	34
Synthesis of polypeptide hormones	0	1	1	1	1	1	1	1	52
Nature and mode of action of oxidation enzymes	0	1	1	1	0	1	0	2	32
Fine structure of hydrogen spectrum	0	1	1	1	1	1	1	1	34
Magnetic moment of electron	0	1	1	1	0	2	1	1	36
Mechanism of chemical reactions	0	1	1	1	1	1	1	2	35.5
Cardiac catheterization	1	1	1	1	1	2	0	2	39
Semiconductor amplifier (transistor)	1	1	1	1	1	1	0	1	40.3333
Synthesis in study of nucleotides	0	1	1	1	0	1	1	2	33
Antihistamine and drug therapies	0	1	1	1	1	2	0	2	30
Parity laws	0	1	1	1	0	1	1	1	32
Structure of insulin	0	1	1	1	1	2	1	2	37
Genes regulate definite chemical events	0	1	1	1	1	1	1	1	35
Organization of genetic material of bacteria	0	1	1	1	1	1	1	1	29
Cherenkov effect	0	1	1	1	1	1	0	2	33.6667
Polarographic methods of analysis	1	1	1	1	0	1	0	2	32
Synthesis of ribonucleic acid and deoxyribonucleic acid	0	1	1	1	1	1	1	1	44
Antiproton	0	1	1	1	0	1	1	1	42.5
Radiocarbon dating method	1	1	0	1	0	1	1	1	41
Acquired immunological tolerance	0	1	1	1	1	1	1	5	43
Development of bubble chamber	1	1	1	1	1	2	1	1	26
Carbon dioxide assimilation in plants	0	1	1	1	0	1	1	1	41
Mechanism of stimulation in the cochlea	0	1	1	1	1	1	1	1	48
Electron scattering method	1	1	1	1	0	1	1	1	38
Mossbauer effect	0	1	1	1	0	2	0	2	29
Structures of globular proteins	0	1	1	1	0	2	1	2	42.5
Structure of DNA molecule	0	1	0	1	1	2	1	2	33
Quantum theory of superfluid liquid helium	0	1	0	0	0	1	0	2	33
Technology of high polymers	1	1	1	1	1	1	0	2	53.5
Functioning of synapses	0	1	1	1	1	1	0	5	40.3333
Fundamental symmetry principles	0	0	0	0	0	1	0	2	31
Nuclear shell model	0	1	0	1	1	1	1	1	42.5
Structure of penicillin and vitamin B12	0	1	1	1	0	1	1	2	36
Mechanism and regulation of cholesterol	0	1	1	1	1	1	1	1	30.5
Oscillators and amplifiers based on maser-laser principle	1	1	1	1	1	1	1	1	38.3333
Synthesis of organic substances	0	1	1	1	0	1	1	1	34
Functioning of lysogeny	0	1	1	1	1	2	0	2	48
Genetic control of enzyme and virus synthesis	0	1	1	1	1	1	0	2	46
Development of quantum electrodynamics	0	0	0	0	0	1	0	5	42
Relativistic quantum field theory	0	0	0	0	0	1	1	1	30
Feynman diagrams	1	0	0	1	0	1	1	1	30
Molecular orbitals	0	1	1	1	1	2	1	1	29
Hormonal treatment of prostatic cancer	0	1	1	1	1	1	1	1	39
Tumour-inducing viruses	0	1	1	1	0	2	0	1	31
Optical methods for studying hertzian resonances	1	1	0	0	0	1	0	2	48
Immeasurably fast reactions	0	1	1	1	0	2	0	2	27
Flash photolysis and kinetic spectroscopy	1	1	1	1	0	1	1	2	40.5
Physiological and chemical visual processes in the eye	0	1	1	1	1	2	1	1	37
Energy production in stars	0	1	1	1	0	1	1	1	32
Reciprocal relations	0	0	0	0	0	2	0	1	28
Interpretation of genetic code	0	1	1	1	1	1	1	1	38.3333
Development of hydrogen bubble chamber	1	1	1	1	0	1	1	1	48
Conformational analysis	0	1	1	1	0	1	1	1	42.5
Econometrics	1	1	1	1	1	1	0	2	34
Bacteria develop via mutations	0	1	1	1	1	2	0	1	34
DNA as bearer of genetic information	0	1	1	1	1	1	0	1	44
Quarks	0	1	1	1	0	1	1	1	35
Sugar nucleotides	0	1	1	1	0	1	0	4	43
Formalization of economic research using mathematics	1	0	0	0	0	1	1	1	32
Quantal mechanism of neural transmitter release	0	1	1	1	0	1	1	2	46
Neurotransmitter norepinephrine	0	1	1	1	0	1	0	2	42
Research on noradrenaline	0	1	1	1	1	2	0	1	45
Magneto-hydrodynamics	0	1	0	0	0	1	0	2	34
Antiferromagnetism	0	1	0	0	0	2	0	2	28
Ferrimagnetism	0	1	0	0	0	1	0	2	43
Spectroscopic studies of molecular structure	0	1	1	1	0	1	0	1	55
Development of gross national product (GNP)	1	1	1	0	0	1	1	1	33
Mechanism of hormone action	0	1	1	1	1	1	0	1	45
Holographic method	1	1	1	1	0	1	1	2	51
Configuration of ribonuclease	0	1	1	1	1	1	0	1	45
Chemical composition of ribonuclease	0	1	1	1	1	1	0	1	46
Renewal of general equilibrium theory	0	0	0	0	1	1	1	2	35
Theory of uncertainty, and theory of social choice	0	0	0	0	1	1	1	1	33
Chemical structure of antibodies	0	1	1	1	1	2	0	1	36
Theory of superconductivity	0	1	0	0	1	1	0	1	34
Sandwich compounds	0	1	1	1	0	1	1	2	32.5
Input-output method	1	1	1	0	0	2	1	1	35
Behavioral patterns in animals	0	1	1	1	1	1	0	2	34.6667
Tunnelling supercurrents	0	0	0	0	0	4	1	2	22
Tunneling in semiconductor material	0	1	1	1	0	4	1	5	33
Tunneling in superconductors	0	1	1	1	1	4	0	1	31
Spatial configuration of macromolecular chains	0	1	1	1	1	2	0	1	26
Theory of business cycles	0	1	0	0	1	2	0	2	30
Interrelations between economic, social and political processes	0	1	0	0	1	1	0	1	46
Cell structure	0	1	1	1	0	2	0	1	47
Lysosomes	0	1	1	1	1	1	0	2	38
Ribosomes	0	1	1	1	0	2	0	1	43
Aperture synthesis technique/interferometry	1	1	1	1	0	1	1	2	36
Pulsars	0	1	0	1	0	1	1	2	43
Enzyme-catalyzed reactions	0	1	1	1	0	2	0	2	45
Stereochemistry of organic molecules and reactions/R-S system	0	1	1	0	0	1	1	2	50
Method of resolving multipliers	1	0	0	0	0	1	0	2	27
Activity analysis	1	0	0	0	1	2	1	1	41
Tumour viruses and genetic material of the cell	0	1	1	1	1	1	1	1	44
DNA provirus hypothesis	0	1	1	1	1	1	0	1	30
Reverse transcriptase	0	1	1	1	1	1	1	1	32
Atomic nucleus distortion	0	1	1	0	0	2	1	1	29.6667
Structure of boranes	0	1	1	1	0	1	1	1	43
Complexity of stabilization policy	0	1	1	1	1	1	1	1	51
Origin and disappearance of Kuru	0	1	1	1	1	2	0	1	43
Hepatitis B (Australia antigen)	0	1	1	1	1	2	0	1	40
J/psi particle	0	1	1	1	1	1	1	1	40.5
Theory of dissipative structures	0	0	0	0	0	1	0	1	52
Modern theory of international trade	0	1	1	0	0	1	0	2	34
Effects of economic policy on foreign trade	0	0	0	0	1	1	1	2	44
Radioimmunoassays (RIA) technique (for peptide hormones)	1	1	1	1	0	2	0	1	38
Structure of peptide hormone	0	1	1	1	1	1	0	1	44
Modern quantum mechanical theory of magnetism	0	0	0	0	0	1	0	1	33
Local moments and localized states of an electron	0	0	0	0	0	2	0	1	35
Mott transitions	0	1	0	0	1	1	0	2	44
Chemiosmotic theory	0	1	0	0	1	1	1	2	41
Decision-making process within economic organizations	0	1	0	0	0	1	0	1	31
Restriction enzymes	0	1	1	1	1	1	0	2	38.3333
Method for producing liquid helium in large quantities	1	1	1	1	0	1	1	2	40
Superfluidity	0	1	1	1	0	1	0	2	43
Cosmic microwave background radiation	0	1	1	1	1	2	0	1	29.5
Method for producing phosphorus-containing compounds	1	1	1	1	0	1	0	2	56
Method for producing compounds containing boron	1	1	1	1	0	1	0	1	46
Economic models of causes of poverty	0	1	1	1	1	1	1	2	39
Human capital for economic development, particularly agriculture	0	1	1	1	0	1	1	1	43
Computer assisted tomography	1	1	1	1	1	1	0	1	41
Electroweak theory	0	0	0	1	1	1	1	1	36.3333
Recombinant DNA	1	1	1	1	1	1	1	1	46
DNA Sequencing	1	1	1	1	1	1	1	1	52
Econometric models	1	0	0	0	0	2	1	1	30
Histocompatibility antigens	0	1	1	1	1	2	0	1	48
Human leukocyte antigens	0	1	1	1	1	2	0	2	36
Immune response	0	1	1	1	1	1	1	1	46
Symmetry violation in decay of neutral K-mesons	0	1	1	1	1	1	1	1	37
Theory of conservation of orbital symmetry	0	1	1	0	1	1	1	5	31
Portfolio selection theory	0	0	0	0	0	1	1	1	40
Information processing in visual system	0	1	1	1	1	2	1	1	38
Functional specialization of cerebral hemispheres	0	1	1	1	1	1	1	1	48
Nonlinear optics and laser spectroscopy	1	1	0	0	0	1	1	1	42
Electron spectroscopy for chemical analysis	1	1	1	1	0	1	0	2	40
Doppler-free spectroscopy	1	1	1	1	0	2	0	1	37
Crystallographic electron microscopy	1	1	1	1	1	2	0	2	36
Market processes and analysis of structure of industries	0	1	0	0	1	1	1	1	50
Endoperoxides, thromboxanes and leukotrienes	0	1	1	1	1	1	0	2	42
Prostacyclin	0	1	1	1	1	1	0	2	49
Structure of prostaglandins	0	1	1	1	1	1	0	2	43
Critical points for phase transitions and renormalization	1	1	1	1	1	1	1	1	35
Mechanisms of electron transfer in metal complexes	0	1	1	1	0	1	1	1	35
Equilibrium-creating prices	1	0	0	0	1	4	1	1	33
Mobile genetic elements	0	1	1	0	1	1	0	1	49
Physical processes in the evolution of stars	0	1	0	0	0	3	1	2	21
Formation of chemical elements in universe	0	1	1	1	1	1	1	1	46
Method for chemical synthesis on a solid matrix	1	1	1	1	1	2	0	1	42
Method of national accounting	1	1	1	1	0	4	0	2	27
Method for producing monoclonal antibodies	1	1	1	1	1	2	0	2	38.5
Natural-selection theory of antibody formation	0	1	0	0	1	2	0	2	44
Weak force (existence of W and Z particles)	0	1	1	1	0	1	0	2	49
Stochastic cooling method	1	1	1	1	1	2	0	2	47
Methods for determining crystal structures	1	1	1	1	1	2	0	1	35.5
Life-cycle hypothesis of household saving and financial markets	0	1	1	1	0	1	0	1	36
Regulation of cholesterol metabolism	0	1	1	1	1	1	0	1	32.5
Quantized Hall effect	1	1	1	1	0	1	0	2	37
Method of crossed molecular beams	1	1	1	1	1	1	1	1	38
Method of infrared chemiluminescence	1	1	1	1	0	1	1	1	29
Public choice theory	0	1	0	0	0	1	0	1	56
Growth factors	0	1	1	1	1	2	0	1	38.5
Electron microscope	1	1	1	1	1	3	0	2	26
Scanning tunneling microscope	1	1	1	1	0	2	0	2	42
Crown ethers	0	1	1	1	1	3	0	1	63
Host-guest reactions	0	1	1	1	0	1	1	1	55
Cryptands	0	1	1	1	1	1	0	2	30
Solow's economic growth model	0	1	0	0	0	1	1	1	32
Genetic principle for generation of antibody diversity	0	1	1	1	1	2	0	2	37
Superconductivity in ceramic materials	0	1	1	1	1	1	0	2	47.5
Structure of a photosynthetic reaction centre	0	1	1	1	1	1	0	2	40
Market equilibrium and efficiency properties of markets	0	1	0	0	1	4	0	2	32
Method for producing medical drugs	1	1	1	1	0	2	0	1	38.5
Drug treatments propranolol and cimetidine	0	1	1	1	0	1	0	2	40
Neutrino beam method	1	1	1	1	1	1	1	1	37
Catalytic properties of RNA	0	1	1	1	1	1	1	1	37
Probability theory foundations of econometrics	1	1	1	1	1	1	1	1	30
Cellular origin of retroviral oncogenes	0	1	1	1	1	1	0	1	38.5
Ion trap technique	1	1	1	1	0	1	0	1	36.5
Separated oscillatory fields method	1	1	1	1	1	2	1	1	34
Theory and methodology of organic synthesis	1	1	1	1	0	1	1	1	31
Theory of portfolio management	0	0	0	0	1	3	0	1	25
Theory of corporate finance	0	1	1	1	1	1	0	1	35
Capital asset pricing model	0	0	0	0	0	2	0	1	30
Methods of providing bone marrow transplantation	1	1	1	1	1	1	1	1	35
Organ transplantion in humans	1	1	1	1	1	2	0	1	35
Deep inelastic scattering	0	1	1	1	1	1	1	1	40.6667
Improvements to nuclear magnetic resonance spectroscopy	1	1	1	1	1	2	0	1	33
Transaction costs and institutional structure of production	0	1	0	0	0	1	1	2	27
Method for identifying function of single ion channels in cells	1	1	1	1	1	2	0	2	38
Method for studying liquid crystals and polymers	1	1	0	0	0	1	0	2	42
Electron transfer reactions in chemical systems	0	1	0	0	0	2	0	1	33
Microeconomic analysis of human behavior	0	1	1	1	0	1	1	1	34
Reversible protein phosphorylation	0	1	1	1	1	2	0	1	37
Development of multiwire proportional chamber (particle detector)	1	1	1	1	1	2	0	2	44
Polymerase chain reaction (PCR) method	1	1	1	1	1	2	0	1	41
Site-directed mutagenesis	1	1	1	1	0	1	1	1	50
Foundation of cliometrics (economic history)	0	1	0	1	1	2	0	1	42.5
Split genes	0	1	1	1	1	2	0	1	33.5
Binary pulsars	0	1	0	1	1	1	0	1	28.5
Carbocation chemistry	0	1	1	1	0	2	0	1	35
Theoretical foundation for economics of information	0	0	0	0	1	1	1	1	47
Nash equilibrium	1	0	0	0	0	2	1	1	22
Subgame perfection	0	1	1	1	1	2	0	2	35
G-proteins in signal transduction	0	1	1	1	1	2	0	1	42
Neutron spectroscopy	1	1	1	1	1	2	0	1	37
Neutron diffraction technique	1	1	1	1	0	2	0	1	31
CFC gases effects on ozone	0	1	1	0	1	1	0	1	39
Ozone depletion by nitric oxide	0	1	1	1	1	2	0	2	37
Theory of rational expectations	0	0	0	0	1	1	0	1	35
Genetic control of early embryonic development	0	1	1	1	1	1	0	2	43.6667
Detection of neutrino	0	1	1	1	1	2	0	1	35
Tau particle	0	1	1	1	1	1	1	1	47
Fullerenes	0	1	1	1	1	1	0	1	46.6667
Optimal income taxation	0	1	0	0	1	1	1	2	35
Methods for analyzing asymmetrical information and auction theory	1	1	0	0	1	1	1	1	47
Specificity of cell mediated immune defence	0	1	1	1	1	2	1	5	32
Superfluidity in helium-3	0	1	1	1	0	1	1	1	34.3333
Ion-transporting enzyme	0	1	1	1	1	2	0	2	39
Theory of the functioning of ATP synthase	0	1	1	1	1	1	1	1	55
Structure of ATP synthase	0	1	1	1	1	2	1	2	53
Method to determine value of derivatives/Black-Scholes formula	1	1	1	1	1	1	1	1	30.5
Prions (principle of infection)	0	1	1	1	1	1	0	1	40
Doppler cooling and optical molasses	1	1	1	1	1	1	0	1	37
Zeeman slower	1	1	1	1	0	2	0	1	37
Velocity selective coherent population trapping method	1	1	1	1	0	1	0	2	55
Density-functional theory	0	0	0	0	1	1	0	1	41
Computational methods in quantum chemistry	1	1	1	1	0	1	0	1	44
Collective choice and social welfare	0	1	0	0	1	1	0	7	37
Biological effects of nitric oxide	0	1	1	1	1	1	0	1	41
Endothelium-derived relaxing factor	0	1	1	1	1	1	0	1	54.5
Fractional quantum Hall effect	0	1	1	1	1	2	0	1	36.3333
Femtochemistry	1	1	1	1	0	1	1	1	42
Importance of exchange rate regime	0	1	0	1	0	2	0	1	31
Protein targeting	0	1	1	1	0	2	0	1	39
Quantum structure of electroweak interactions	0	1	0	1	0	1	0	2	32.5
Conductive polymers	0	1	1	1	1	1	1	1	44
Theory and methods for discrete choice	1	1	1	1	1	1	1	1	37
Theory and methods for selective samples	1	1	1	1	1	2	1	1	30
Dopamine as neurotransmitter in the brain	0	1	1	1	0	1	0	2	35
Neurobiology of dopamine signaling	0	1	1	1	1	1	1	1	44
Formation of memories	0	1	1	1	1	1	1	1	41
Integrated circuit (microchip)	1	1	1	1	0	3	0	1	36
Semiconductor heterostructures	1	1	1	1	1	2	0	2	34
Chirally catalysed hydrogenation reactions	1	1	1	1	1	1	0	1	40.5
Chirally catalysed oxidation reactions	1	1	1	1	0	1	1	1	39
Adverse selection	0	1	0	0	0	1	1	1	30
Signaling	0	1	0	0	1	1	1	1	31
Asymmetric information and screening	0	1	0	0	0	1	1	1	33
CDC-genes and cell division	0	1	1	1	0	1	0	1	32
Gene cdc2 and controlling the cell cycle	0	1	1	1	0	2	1	2	27
Protein synthesis, proteolysis and cell cycle transitions (cyclins)	0	1	1	1	1	2	1	2	40
Bose-Einstein condensation in dilute gases	0	1	1	1	0	1	0	1	38.6667
Soft desorption ionisation methods	1	1	1	1	1	1	0	5	50
Nuclear magnetic resonance spectroscopy and studying macromolecules	1	1	1	1	1	1	1	2	47
Method of laboratory experimentation in economics	1	1	1	1	1	1	0	1	35
Behavior under uncertainty/prospect theory	0	1	1	1	1	1	1	1	45
Genetic analysis of cell division and organ formation	1	1	1	1	1	2	1	2	47
Genetic mutation in cell-death process	0	1	1	1	1	2	1	2	34
Functional ced-3 and ced-4 genes for programmed cell death	0	1	1	1	1	1	1	1	39
X-ray telescope and cosmic x-ray sources	1	1	1	1	0	1	0	1	31
Detection of cosmic neutrinos	0	1	1	1	1	1	0	1	57.5
Aquaporin water channels	0	1	1	1	1	1	1	1	43
Spatial structure of a potassium ion channel	0	1	1	1	1	1	0	1	42
ARCH method for economic time series	1	1	1	1	1	1	0	1	40
Cointegration method for economic time series	1	1	1	1	1	1	0	1	53
MRI technique for 2D image of human body	1	1	1	1	0	1	1	1	44
MRI technique and echo-planar scanning	1	1	1	1	0	2	0	2	44
Type I superconductor theory	0	1	1	1	0	2	0	2	34
Type II superconductor theory	0	1	1	1	0	1	0	2	29
Theory for ³He superfluidity	0	1	1	0	1	1	0	2	35
Ubiquitin-mediated protein degradation	0	1	1	1	1	1	0	6	43.3333
Time consistency problem of economic policy	0	1	0	0	1	1	0	1	35.5
Molecular logic of olfactory perception	0	1	1	1	1	1	1	1	44.5
Asymptotic freedom in the strong interaction	0	1	0	0	1	1	1	1	26
Metathesis method in organic synthesis	1	1	1	1	0	1	0	2	45.3333
Game theory analysis of conflict and cooperation	0	1	1	1	1	1	0	6	34
Cause of gastritis and peptic ulcer	0	1	1	1	0	2	0	5	38
Frequency comb technique in spectroscopy	1	1	1	1	0	1	0	1	62.5
Quantum theory of optical coherence	0	1	0	0	0	1	1	1	38
Molecular basis of eukaryotic transcription	0	1	1	1	1	1	1	1	54
Expectations-augmented Phillips curve	0	1	0	0	0	1	1	1	34
RNA interference	0	1	1	1	1	1	1	1	38.5
Anisotropy of cosmic microwave background radiation	0	1	1	1	1	1	1	1	47
Blackbody form of cosmic microwave background radiation	0	1	1	1	0	2	0	1	44
Methods and chemical processes of solid surfaces	1	1	1	1	1	1	0	2	38
Mechanism design theory	0	1	0	1	1	3	0	1	32.6667
Cultivation of embryonic stem cells	0	1	1	1	1	1	1	2	40
Modifications in mice genomes	0	1	1	1	1	1	0	1	55
Giant magnetoresistance	0	1	1	1	1	1	0	2	49.5
Development of green fluorescent protein	0	1	1	1	1	2	1	1	39
International trade and new economic geography	0	1	0	0	0	1	1	1	26
Human Immunodeficiency Virus (HIV)	0	1	1	1	1	2	0	2	43.5
HPV as cause of cervical cancer	0	1	1	1	0	1	0	2	47
Origin of broken symmetry	0	1	0	0	0	2	1	5	30
Mechanism of broken symmetry in subatomic physics	0	1	0	0	0	1	1	1	39
Mapping of ribosomes	0	1	1	1	1	1	1	2	56.3333
Management of the commons and natural resources	0	1	1	0	0	1	0	1	57
Analysis of boundaries of the firm	0	1	0	0	1	1	1	1	39
Telomeres and Telomerase	0	1	1	1	1	1	1	1	29
Transmission of light in fibers	1	1	1	1	0	2	0	2	33
Development of CCD sensor	1	1	1	1	0	2	0	1	43
Palladium-catalyzed cross couplings	0	1	1	1	0	1	0	1	42.6667
Theoretical framework for search markets	0	1	0	0	1	1	1	1	37
In vitro fertilization	1	1	1	1	1	2	1	2	53
Production of graphene	1	1	1	1	0	1	1	2	38
Structural macroeconometrics as an analysis tool	1	1	1	1	0	1	0	1	33
Vector autoregression method	1	1	1	1	1	1	0	1	38
Dendritic cell and adaptive immunity	0	1	1	1	1	1	0	1	30
Lipopolysaccharide (LPS) receptor	0	1	1	1	1	1	0	1	41
Toll-gene in immune system	0	1	1	1	1	1	0	2	55
Quasicrystals	0	1	1	1	0	1	0	6	43
Accelerating expansion of universe	0	1	0	1	1	2	1	1	33
Practice of market design and matching	0	1	1	1	0	1	0	1	33
Theory of stable allocations and matching	0	1	0	1	0	2	0	1	39
Specialisation of cells is reversible	0	1	1	1	1	2	1	2	29
Reprogrammation of mature cells as pluripotent	0	1	1	1	1	1	1	5	44
β-adrenergic receptor	0	1	1	1	1	2	0	1	27
Gene regulator of β-adrenergic receptor	0	1	1	1	1	2	1	1	31
Method of laser cooling for quantum systems	1	1	1	1	0	2	0	1	41
Method of capturing photons in a trap	1	1	1	1	0	1	0	2	43
Stock price adjustment to new information	0	1	1	1	1	1	1	1	30
Predictability in stock markets	0	1	1	1	0	1	1	1	35
Generalized Method of Moments (GMM) for stock prices	1	1	0	1	1	1	1	1	30
Regulatory genes for vesicle transport	0	1	1	1	1	1	1	1	31
Vesicles fuse with specific surfaces in the cell	0	1	1	1	1	1	1	1	34
Regulation of neurotransmitter release	0	1	1	1	1	2	0	1	35
Computer software for studying electrons	1	1	1	1	1	1	1	1	37
Computer programme of an enzymatic reaction	1	1	1	1	1	1	0	6	32.5
Theory of the Higgs particle	0	1	0	0	1	1	0	2	33.5
Analysis of market power and regulation	0	1	0	0	1	1	1	1	33
Cells as positioning system in the brain	0	1	1	1	1	2	1	2	32
Grid cells, place cells and memory	0	1	1	1	1	1	0	2	42.5
Stimulated emission depletion microscopy	1	1	1	1	0	2	0	2	32
Single-molecule microscopy	1	1	1	1	1	1	0	1	49.5
Blue light-emitting diode (LED)	0	1	1	1	0	1	0	5	45
Household consumption measurement/Almost Ideal Demand System	0	1	1	1	0	1	0	2	35
Artemisinin therapy against malaria	0	1	1	1	0	1	0	5	42
Ivermectin therapy against parasites	0	1	1	1	1	1	0	1	46.5
DNA repair mechanisms	0	1	1	1	1	1	0	2	38.6667
Neutrino oscillations	0	1	1	1	0	1	1	5	48
Theory of incomplete contracts	0	1	0	0	1	1	1	1	38
Informativeness principle	0	1	0	0	1	1	0	2	30
Mechanisms for autophagy	0	1	1	1	0	1	1	5	47
Design and synthesis of molecular machines	0	1	1	1	1	1	0	2	45.3333
KT transition (phase transitions at low temperatures)	0	1	0	0	1	1	0	2	33.5
Topological quantum matter	0	1	0	0	0	1	0	1	32
Endowment effect in behavioural economics	0	1	1	1	0	1	1	1	35
Circadian clock mechanisms	0	1	1	1	1	1	0	1	38
Vitrification water technique for electron cryo-microscopy	1	1	1	1	1	2	0	2	42
SPIDER image processing system for electron cryo-microscopy	1	1	1	1	1	2	0	1	41
Bacteriorhodopsin at high resolution for electron cryo-microscopy	1	1	1	1	1	2	1	2	45
Developing the LIGO detector and observing gravitational waves	1	1	1	1	0	1	1	1	79
Integrated assessment model of climate change	1	1	1	1	0	1	1	1	53
Endogenous growth theory	0	1	0	0	1	1	1	1	35
Immune checkpoint therapy for cancer	0	1	1	1	1	1	1	5	48
Directed evolution of enzymes	1	1	1	1	1	1	1	1	37
Phage display of peptides and antibodies	1	1	1	1	1	1	0	1	47.5
Optical tweezers	1	1	1	1	0	2	0	1	65
Method for creating ultrashort high-intensity laser pulses	1	1	1	1	1	1	0	1	33.5
Experimental approach to alleviating global poverty	1	1	1	1	1	1	1	1	38.6667
Oxygen sensing mechanism in cells	0	1	1	1	1	1	1	1	42
Development of lithium-ion batteries	0	1	1	1	1	1	1	2	43.3333
Theoretical framework of physical cosmology	0	1	0	0	0	1	1	1	30
Planet 51 Pegasi b	0	1	0	1	1	1	0	2	41
Improvements to auction theory	0	1	0	0	1	1	1	1	32.5
Hepatitis C Virus	0	1	1	1	1	2	0	1	42.6667
Method for genome editing (CRISPR)	1	1	1	1	1	1	0	2	46
Mathematical proof for black holes	0	0	0	0	0	1	0	2	34
Supermassive compact object at the centre of our galaxy	0	1	0	0	1	1	1	1	44
Empirical contributions to labour economics	0	1	1	1	0	1	1	1	34
Methods for analysing causal relationships (natural experiments)	1	1	1	1	0	1	0	6	32.5
Receptors for temperature and touch	0	1	1	1	1	1	0	1	38.5
Tool for molecular construction - organocatalysis	1	1	1	1	0	1	0	1	32
Modelling and predicting Earth’s climate/global warming	1	1	1	1	1	1	0	1	40.5
Disordered complex materials in complex systems	0	1	0	1	0	2	0	2	31
Analysis of the Great Depression	0	1	1	1	0	1	1	1	30
Role of banks in financial crises	0	1	0	0	1	1	1	1	29
Entangled quantum states	0	1	1	1	0	1	1	1	38.6667
Bioorthogonal chemistry	0	1	1	1	0	1	1	1	37
Click chemistry	1	1	1	1	1	1	0	1	53.5
Genomes of extinct hominins and human evolution	0	1	1	1	1	1	0	2	55
